# Supplementary material for: MDMA-assisted therapy for moderate to severe PTSD: a randomized, placebo-controlled phase 3 trial
Source: Nat Med. 2023 Sep 14;29(10):2473–80. doi: 10.1038/s41591-023-02565-4 (PMC10579091; doi:10.1038/s41591-023-02565-4)
Supplement: Supplementary file 3 — Statistical source data. [file 41591_2023_2565_MOESM3_ESM.xlsx]

## Sheet: Figure 2a
Column1	Placebo with therapy	MDMA-AT	MDMA n	MDMA SD	MDMA SE	Placebo n	Placebo SD	Placebo SE
Baseline	38.8	39.4	53	6.64	0.91	50	6.63	0.94
Post Session 1	31.4	28.1	53	12.86	1.77	50	10.29	1.46
Post Session 2	27.7	20.9	53	13.42	1.84	44	11.79	1.78
Post Session 3	23.3	15.8	52	12.4	1.72	42	12.79	1.97

## Sheet: Fgure 2b
Column1	Placebo with therapy	MDMA-AT	MDMA n	MDMA SD	MDMA SE	Placebo n	Placebo SD	Placebo SE
Baseline	6.1	6	53	1.8	0.25	50	1.79	0.25
Post Session 1	4.6	4.1	53	2.6	0.36	50	2.36	0.33
Post Session 2	4.5	2.9	53	2.78	0.38	44	2.77	0.42
Post Session 3	4	2.7	52	2.67	0.37	42	2.82	0.44
