# Supplementary material for: MDMA-assisted therapy for moderate to severe PTSD: a randomized, placebo-controlled phase 3 trial
Source: Nat Med. 2023 Sep 14;29(10):2473–80. doi: 10.1038/s41591-023-02565-4 (PMC10579091; doi:10.1038/s41591-023-02565-4)
Supplement: Supplementary file 4 — Statistical source data. [file 41591_2023_2565_MOESM4_ESM.xlsx]

## Sheet: Figure 3
MDMA-AT	Responders	Loss of Diagnosis	Remission	Non-responders
Post Session 1	52.8	39.6	9.4	47.2
Post Session 2	77.4	60.4	26.4	22.6
Post Session 3	86.5	71.2	46.2	13.5
Placebo with Therapy	Responders	Loss of Diagnosis	Remission	Non-responders
Post Session 1	42	22	2	58
Post Session 2	56.8	34.1	11.4	43.2
Post Session 3	69	47.6	21.4	31
